# Supplementary material for: Boolean model of growth signaling, cell cycle and apoptosis predicts the molecular mechanism of aberrant cell cycle progression driven by hyperactive PI3K
Source: PLoS Comput Biol. 2019 Mar 15;15(3):e1006402. doi: 10.1371/journal.pcbi.1006402 (PMC6436762; doi:10.1371/journal.pcbi.1006402)
Supplement: S1 File — Full dynamics of the model for simulations shown in a truncated form on Figs 6, 8, S3, S8, S9 and S10; additional simulations mentioned in Tables 1 and 2 but not included on the figures. (ZIP) [file pcbi.1006402.s019.zip]

Archive with 44 entries (41 files):
- S1_File/
- S1_File/SFig_10 - 1_p110_H-KO__GF_High_Pulse_in_CC_ending_before_pre-commitment.pdf
- __MACOSX/
- __MACOSX/S1_File/
- __MACOSX/S1_File/._SFig_10 - 1_p110_H-KO__GF_High_Pulse_in_CC_ending_before_pre-commitment.pdf
- S1_File/Fig_6A - Plk1-KO_in_G2.pdf
- __MACOSX/S1_File/._Fig_6A - Plk1-KO_in_G2.pdf
- S1_File/Fig_6D - Plk1-KO_at_SAC.pdf
- __MACOSX/S1_File/._Fig_6D - Plk1-KO_at_SAC.pdf
- S1_File/3 - Stochastic_GF_High-0.70__Intermittent_Cycles.pdf
- __MACOSX/S1_File/._3 - Stochastic_GF_High-0.70__Intermittent_Cycles.pdf
- S1_File/SFig_3A - 2_Trail__Apoptosis_Pulse-3_timesteps__Metaphase.pdf
- __MACOSX/S1_File/._SFig_3A - 2_Trail__Apoptosis_Pulse-3_timesteps__Metaphase.pdf
- S1_File/2 - GF-loss__Apoptosis_Pulse-4_timesteps__quiescent_cell.pdf
- __MACOSX/S1_File/._2 - GF-loss__Apoptosis_Pulse-4_timesteps__quiescent_cell.pdf
- S1_File/Fig_8A - p110_H-OE_failed_cytokinesis.pdf
- __MACOSX/S1_File/._Fig_8A - p110_H-OE_failed_cytokinesis.pdf
- S1_File/SFig_9A - 2_GF_High_Pulse_7_steps_in_G0_after_R-point.pdf
- __MACOSX/S1_File/._SFig_9A - 2_GF_High_Pulse_7_steps_in_G0_after_R-point.pdf
- S1_File/1 - Trail__Apoptosis_Pulse-3_timesteps__quiescent_cell.pdf.pdf
- __MACOSX/S1_File/._1 - Trail__Apoptosis_Pulse-3_timesteps__quiescent_cell.pdf.pdf
- S1_File/SFig_9A - 1_GF_High_Pulse_6_steps_in_G0_before_R-point.pdf
- __MACOSX/S1_File/._SFig_9A - 1_GF_High_Pulse_6_steps_in_G0_before_R-point.pdf
- S1_File/SFig_3A - 1_Trail__Apoptosis_Pulse-3_timesteps__before_Metaphase.pdf
- __MACOSX/S1_File/._SFig_3A - 1_Trail__Apoptosis_Pulse-3_timesteps__before_Metaphase.pdf
- S1_File/SFig_3B - Trail__Apoptosis_Pulse-4_timesteps__Asynchronous_quiescent_cell.pdf
- __MACOSX/S1_File/._SFig_3B - Trail__Apoptosis_Pulse-4_timesteps__Asynchronous_quiescent_cell.pdf
- S1_File/SFig_10 - 2_p110_H-KO__GF_High_Pulse_in_CC_ending_after_pre-commitment.pdf
- __MACOSX/S1_File/._SFig_10 - 2_p110_H-KO__GF_High_Pulse_in_CC_ending_after_pre-commitment.pdf
- S1_File/Fig_6C - Plk1-KO_in_Metaphase.pdf
- __MACOSX/S1_File/._Fig_6C - Plk1-KO_in_Metaphase.pdf
- S1_File/SFig_9B - 2_GF_High_Pulse_in_CC_ending_after_pre-commitment.pdf
- __MACOSX/S1_File/._SFig_9B - 2_GF_High_Pulse_in_CC_ending_after_pre-commitment.pdf
- S1_File/Fig_6B - Plk1-KO_in_ProMetaphase.pdf
- __MACOSX/S1_File/._Fig_6B - Plk1-KO_in_ProMetaphase.pdf
- S1_File/SFig_9B - 1_GF_High_Pulse_in_CC_ending_before_pre-commitment.pdf
- __MACOSX/S1_File/._SFig_9B - 1_GF_High_Pulse_in_CC_ending_before_pre-commitment.pdf
- S1_File/SFig_8A - 2_p110_H-KO_after_CyclinD_activation.pdf
- __MACOSX/S1_File/._SFig_8A - 2_p110_H-KO_after_CyclinD_activation.pdf
- S1_File/SFig_8A - 1_p110_H-KO_before_CyclinD_activation.pdf
- __MACOSX/S1_File/._SFig_8A - 1_p110_H-KO_before_CyclinD_activation.pdf
- S1_File/SFig_3C - GF-loss__Apoptosis_Pulse-5_timesteps__Asynchronous_quiescent_cell.pdf
- __MACOSX/S1_File/._SFig_3C - GF-loss__Apoptosis_Pulse-5_timesteps__Asynchronous_quiescent_cell.pdf
- __MACOSX/._S1_File
