# Supplementary material for: Boolean model of growth signaling, cell cycle and apoptosis predicts the molecular mechanism of aberrant cell cycle progression driven by hyperactive PI3K
Source: PLoS Comput Biol. 2019 Mar 15;15(3):e1006402. doi: 10.1371/journal.pcbi.1006402 (PMC6436762; doi:10.1371/journal.pcbi.1006402)
Supplement: S2 File — Jupyter Notebook in Python that uses the BooleanNet software package to simulate synchronous and asynchronous versions of our model and reproduce our key results (“SI_notebook.ipynb”; available at https://github.com/deriteidavid/cell_cycle_apoptosis_Sizek_etal_PloSCompBio_2019). (ZIP) [file pcbi.1006402.s020.zip]

Archive with 35 entries (34 files):
- Restriction_Switch.txt
- __MACOSX/
- __MACOSX/._Restriction_Switch.txt
- SI_notebook.ipynb
- __MACOSX/._SI_notebook.ipynb
- Apoptotic_Switch.txt
- __MACOSX/._Apoptotic_Switch.txt
- PI3K.txt
- __MACOSX/._PI3K.txt
- Origin_Licensing_Switch.txt
- __MACOSX/._Origin_Licensing_Switch.txt
- states.txt
- __MACOSX/._states.txt
- attr_2.txt
- __MACOSX/._attr_2.txt
- attr_3.txt
- __MACOSX/._attr_3.txt
- attr_1.txt
- __MACOSX/._attr_1.txt
- SI_notebook.html
- __MACOSX/._SI_notebook.html
- attr_4.txt
- __MACOSX/._attr_4.txt
- attr_5.txt
- __MACOSX/._attr_5.txt
- attr_7.txt
- __MACOSX/._attr_7.txt
- PI3K_cell_cycle_apoptosis.txt
- __MACOSX/._PI3K_cell_cycle_apoptosis.txt
- cell_cycle_init.txt
- __MACOSX/._cell_cycle_init.txt
- sync_states.txt
- __MACOSX/._sync_states.txt
- Phase_Switch.txt
- __MACOSX/._Phase_Switch.txt
