# Supplementary material for: Boolean model of growth signaling, cell cycle and apoptosis predicts the molecular mechanism of aberrant cell cycle progression driven by hyperactive PI3K
Source: PLoS Comput Biol. 2019 Mar 15;15(3):e1006402. doi: 10.1371/journal.pcbi.1006402 (PMC6436762; doi:10.1371/journal.pcbi.1006402)
Supplement: S2 File — Jupyter Notebook in Python that uses the BooleanNet software package to simulate synchronous and asynchronous versions of our model and reproduce our key results (“SI_notebook.ipynb”; available at https://github.com/deriteidavid/cell_cycle_apoptosis_Sizek_etal_PloSCompBio_2019). (ZIP) [file pcbi.1006402.s020.zip › Restriction_Switch.txt]

E2F1 *= (not pRB and E2F1) or (not pRB and Myc)
CyclinD1 *= (not p21 and Myc) or (not pRB and Myc and E2F1) or (not p21 and E2F1) or (not pRB and E2F1 and CyclinD1)
p21 *= not CyclinE
Myc *= not pRB and E2F1
CyclinE *= not pRB and not p27Kip1 and E2F1
pRB *= (p27Kip1 and not CyclinD1) or (not CyclinE and not CyclinD1)
p27Kip1 *= not CyclinE and not CyclinD1
