# Supplementary material for: Boolean model of growth signaling, cell cycle and apoptosis predicts the molecular mechanism of aberrant cell cycle progression driven by hyperactive PI3K
Source: PLoS Comput Biol. 2019 Mar 15;15(3):e1006402. doi: 10.1371/journal.pcbi.1006402 (PMC6436762; doi:10.1371/journal.pcbi.1006402)
Supplement: S2 File — Jupyter Notebook in Python that uses the BooleanNet software package to simulate synchronous and asynchronous versions of our model and reproduce our key results (“SI_notebook.ipynb”; available at https://github.com/deriteidavid/cell_cycle_apoptosis_Sizek_etal_PloSCompBio_2019). (ZIP) [file pcbi.1006402.s020.zip › PI3K.txt]

p110_H *= (p110_H and not NeddL4) or (p110_H and FoxO3) or (not NeddL4 and FoxO3)
FoxO3 *= not AKT_H
PI3K_H *= p110_H
NeddL4 *= IP3 and Ca2
IP3 *= PLCgamma
PLCgamma *= p110_H and PI3K_H
Ca2 *= IP3
AKT_H *= p110_H and PI3K_H
