# Supplementary material for: Boolean model of growth signaling, cell cycle and apoptosis predicts the molecular mechanism of aberrant cell cycle progression driven by hyperactive PI3K
Source: PLoS Comput Biol. 2019 Mar 15;15(3):e1006402. doi: 10.1371/journal.pcbi.1006402 (PMC6436762; doi:10.1371/journal.pcbi.1006402)
Supplement: S2 File — Jupyter Notebook in Python that uses the BooleanNet software package to simulate synchronous and asynchronous versions of our model and reproduce our key results (“SI_notebook.ipynb”; available at https://github.com/deriteidavid/cell_cycle_apoptosis_Sizek_etal_PloSCompBio_2019). (ZIP) [file pcbi.1006402.s020.zip › states.txt]

*** transitions from 99 ***
T=0: 99->167
T=1: 167->168
T=2: 168->169
T=3: 169->84
T=4: 84->170
T=5: 170->171
T=6: 171->172
T=7: 172->173
T=8: 173->174
T=9: 174->175
T=10: 175->176
T=11: 176->177
T=12: 177->178
T=13: 178->179
T=14: 179->180
T=15: 180->181
T=16: 181->182
T=17: 182->183
T=18: 183->88
T=19: 88->184
T=20: 184->185
T=21: 185->186
T=22: 186->187
T=23: 187->188
T=24: 188->189
T=25: 189->190
T=26: 190->191
T=27: 191->192
T=28: 192->193
T=29: 193->194
T=30: 194->195
T=31: 195->196
T=32: 196->197
T=33: 197->198
T=34: 198->199
T=35: 199->200
T=36: 200->201
T=37: 201->202
T=38: 202->203
T=39: 203->204
T=40: 204->205
T=41: 205->206
T=42: 206->207
T=43: 207->208
T=44: 208->209
T=45: 209->210
T=46: 210->211
T=47: 211->212
T=48: 212->213
T=49: 213->214
T=50: 214->215
T=51: 215->216
T=52: 216->217
T=53: 217->218
T=54: 218->219
T=55: 219->220
T=56: 220->221
T=57: 221->222
T=58: 222->223
T=59: 223->224
T=60: 224->225
T=61: 225->226
T=62: 226->227
T=63: 227->228
T=64: 228->229
T=65: 229->230
T=66: 230->231
T=67: 231->232
T=68: 232->233
T=69: 233->234
T=70: 234->235
T=71: 235->236
T=72: 236->237
T=73: 237->238
T=74: 238->239
T=75: 239->240
T=76: 240->241
T=77: 241->242
T=78: 242->243
T=79: 243->244
T=80: 244->245
T=81: 245->246
T=82: 246->247
T=83: 247->248
T=84: 248->249
T=85: 249->250
T=86: 250->251
T=87: 251->252
T=88: 252->253
T=89: 253->254
T=90: 254->255
T=91: 255->256
T=92: 256->257
T=93: 257->258
T=94: 258->259
T=95: 259->260
T=96: 260->261
T=97: 261->262
T=98: 262->263
T=99: 263->264
T=100: 264->265
T=101: 265->266
T=102: 266->267
T=103: 267->268
T=104: 268->269
T=105: 269->270
T=106: 270->271
T=107: 271->272
T=108: 272->273
T=109: 273->274
T=110: 274->275
T=111: 275->276
T=112: 276->277
T=113: 277->278
T=114: 278->279
T=115: 279->280
T=116: 280->281
T=117: 281->282
T=118: 282->283
T=119: 283->284
T=120: 284->285
T=121: 285->286
T=122: 286->287
T=123: 287->288
T=124: 288->289
T=125: 289->290
T=126: 290->291
T=127: 291->292
T=128: 292->293
T=129: 293->294
T=130: 294->295
T=131: 295->296
T=132: 296->297
T=133: 297->298
T=134: 298->299
T=135: 299->300
T=136: 300->301
T=137: 301->302
T=138: 302->303
T=139: 303->139
T=140: 139->304
T=141: 304->305
T=142: 305->306
T=143: 306->307
T=144: 307->308
T=145: 308->309
T=146: 309->310
T=147: 310->311
T=148: 311->312
T=149: 312->313
T=150: 313->314
T=151: 314->315
T=152: 315->316
T=153: 316->317
T=154: 317->318
T=155: 318->319
T=156: 319->320
T=157: 320->321
T=158: 321->322
T=159: 322->323
T=160: 323->324
T=161: 324->325
T=162: 325->326
T=163: 326->327
T=164: 327->328
T=165: 328->329
T=166: 329->330
T=167: 330->331
T=168: 331->332
T=169: 332->333
T=170: 333->334
T=171: 334->335
T=172: 335->336
T=173: 336->337
T=174: 337->338
T=175: 338->339
T=176: 339->340
T=177: 340->341
T=178: 341->342
T=179: 342->343
T=180: 343->344
T=181: 344->226
T=182: 226->85
T=183: 85->345
T=184: 345->346
T=185: 346->347
T=186: 347->348
T=187: 348->349
T=188: 349->350
T=189: 350->351
T=190: 351->352
T=191: 352->353
T=192: 353->354
T=193: 354->355
T=194: 355->356
T=195: 356->357
T=196: 357->358
T=197: 358->359
T=198: 359->126
T=199: 126->360
T=200: 360->361
T=201: 361->362
T=202: 362->363
T=203: 363->364
T=204: 364->365
T=205: 365->366
T=206: 366->367
T=207: 367->368
T=208: 368->369
T=209: 369->370
T=210: 370->371
T=211: 371->372
T=212: 372->373
T=213: 373->374
T=214: 374->375
T=215: 375->376
T=216: 376->377
T=217: 377->378
T=218: 378->379
T=219: 379->166
T=220: 166->166
T=221: 166->166
T=222: 166->166
T=223: 166->166
T=224: 166->166
T=225: 166->166
T=226: 166->166
T=227: 166->166
T=228: 166->166
T=229: 166->166
T=230: 166->166
T=231: 166->166
T=232: 166->166
T=233: 166->166
T=234: 166->166
T=235: 166->166
T=236: 166->166
T=237: 166->166
T=238: 166->166
T=239: 166->166
T=240: 166->166
T=241: 166->166
T=242: 166->166
T=243: 166->166
T=244: 166->166
T=245: 166->166
T=246: 166->166
T=247: 166->166
T=248: 166->166
T=249: 166->166
T=250: 166->166
T=251: 166->166
T=252: 166->166
T=253: 166->166
T=254: 166->166
T=255: 166->166
T=256: 166->166
T=257: 166->166
T=258: 166->166
T=259: 166->166
T=260: 166->166
T=261: 166->166
T=262: 166->166
T=263: 166->166
T=264: 166->166
T=265: 166->166
T=266: 166->166
T=267: 166->166
T=268: 166->166
T=269: 166->166
T=270: 166->166
T=271: 166->166
T=272: 166->166
T=273: 166->166
T=274: 166->166
T=275: 166->166
T=276: 166->166
T=277: 166->166
T=278: 166->166
T=279: 166->166
T=280: 166->166
T=281: 166->166
T=282: 166->166
T=283: 166->166
T=284: 166->166
T=285: 166->166
T=286: 166->166
T=287: 166->166
T=288: 166->166
T=289: 166->166
T=290: 166->166
T=291: 166->166
T=292: 166->166
T=293: 166->166
T=294: 166->166
T=295: 166->166
T=296: 166->166
T=297: 166->166
T=298: 166->166
T=299: 166->166
T=300: 166->166
T=301: 166->166
T=302: 166->166
T=303: 166->166
T=304: 166->166
T=305: 166->166
T=306: 166->166
T=307: 166->166
T=308: 166->166
T=309: 166->166
T=310: 166->166
T=311: 166->166
T=312: 166->166
T=313: 166->166
T=314: 166->166
T=315: 166->166
T=316: 166->166
T=317: 166->166
T=318: 166->166
T=319: 166->166
T=320: 166->166
T=321: 166->166
T=322: 166->166
T=323: 166->166
T=324: 166->166
T=325: 166->166
T=326: 166->166
T=327: 166->166
T=328: 166->166
T=329: 166->166
T=330: 166->166
T=331: 166->166
T=332: 166->166
T=333: 166->166
T=334: 166->166
T=335: 166->166
T=336: 166->166
T=337: 166->166
T=338: 166->166
T=339: 166->166
T=340: 166->166
T=341: 166->166
T=342: 166->166
T=343: 166->166
T=344: 166->166
T=345: 166->166
T=346: 166->166
T=347: 166->166
T=348: 166->166
T=349: 166->166
T=350: 166->166
T=351: 166->166
T=352: 166->166
T=353: 166->166
T=354: 166->166
T=355: 166->166
T=356: 166->166
T=357: 166->166
T=358: 166->166
T=359: 166->166
T=360: 166->166
T=361: 166->166
T=362: 166->166
T=363: 166->166
T=364: 166->166
T=365: 166->166
T=366: 166->166
T=367: 166->166
T=368: 166->166
T=369: 166->166
T=370: 166->166
T=371: 166->166
T=372: 166->166
T=373: 166->166
T=374: 166->166
T=375: 166->166
T=376: 166->166
T=377: 166->166
T=378: 166->166
T=379: 166->166
T=380: 166->166
T=381: 166->166
T=382: 166->166
T=383: 166->166
T=384: 166->166
T=385: 166->166
T=386: 166->166
T=387: 166->166
T=388: 166->166
T=389: 166->166
T=390: 166->166
T=391: 166->166
T=392: 166->166
T=393: 166->166
T=394: 166->166
T=395: 166->166
T=396: 166->166
T=397: 166->166
T=398: 166->166
T=399: 166->166
T=400: 166->166
T=401: 166->166
T=402: 166->166
T=403: 166->166
T=404: 166->166
T=405: 166->166
T=406: 166->166
T=407: 166->166
T=408: 166->166
T=409: 166->166
T=410: 166->166
T=411: 166->166
T=412: 166->166
T=413: 166->166
T=414: 166->166
T=415: 166->166
T=416: 166->166
T=417: 166->166
T=418: 166->166
T=419: 166->166
T=420: 166->166
T=421: 166->166
T=422: 166->166
T=423: 166->166
T=424: 166->166
T=425: 166->166
T=426: 166->166
T=427: 166->166
T=428: 166->166
T=429: 166->166
T=430: 166->166
T=431: 166->166
T=432: 166->166
T=433: 166->166
T=434: 166->166
T=435: 166->166
T=436: 166->166
T=437: 166->166
T=438: 166->166
T=439: 166->166
T=440: 166->166
T=441: 166->166
T=442: 166->166
T=443: 166->166
T=444: 166->166
T=445: 166->166
T=446: 166->166
T=447: 166->166
T=448: 166->166
T=449: 166->166
T=450: 166->166
T=451: 166->166
T=452: 166->166
T=453: 166->166
T=454: 166->166
T=455: 166->166
T=456: 166->166
T=457: 166->166
T=458: 166->166
T=459: 166->166
T=460: 166->166
T=461: 166->166
T=462: 166->166
T=463: 166->166
T=464: 166->166
T=465: 166->166
T=466: 166->166
T=467: 166->166
T=468: 166->166
T=469: 166->166
T=470: 166->166
T=471: 166->166
T=472: 166->166
T=473: 166->166
T=474: 166->166
T=475: 166->166
T=476: 166->166
T=477: 166->166
T=478: 166->166
T=479: 166->166
T=480: 166->166
T=481: 166->166
T=482: 166->166
T=483: 166->166
T=484: 166->166
T=485: 166->166
T=486: 166->166
T=487: 166->166
T=488: 166->166
T=489: 166->166
T=490: 166->166
T=491: 166->166
T=492: 166->166
T=493: 166->166
T=494: 166->166
T=495: 166->166
T=496: 166->166
T=497: 166->166
T=498: 166->166
T=499: 166->166
T=500: 166->166
T=501: 166->166
T=502: 166->166
T=503: 166->166
T=504: 166->166
T=505: 166->166
T=506: 166->166
T=507: 166->166
T=508: 166->166
T=509: 166->166
T=510: 166->166
T=511: 166->166
T=512: 166->166
T=513: 166->166
T=514: 166->166
T=515: 166->166
T=516: 166->166
T=517: 166->166
T=518: 166->166
T=519: 166->166
T=520: 166->166
T=521: 166->166
T=522: 166->166
T=523: 166->166
T=524: 166->166
T=525: 166->166
T=526: 166->166
T=527: 166->166
T=528: 166->166
T=529: 166->166
T=530: 166->166
T=531: 166->166
T=532: 166->166
T=533: 166->166
T=534: 166->166
T=535: 166->166
T=536: 166->166
T=537: 166->166
T=538: 166->166
T=539: 166->166
T=540: 166->166
T=541: 166->166
T=542: 166->166
T=543: 166->166
T=544: 166->166
T=545: 166->166
T=546: 166->166
T=547: 166->166
T=548: 166->166
T=549: 166->166
T=550: 166->166
T=551: 166->166
T=552: 166->166
T=553: 166->166
T=554: 166->166
T=555: 166->166
T=556: 166->166
T=557: 166->166
T=558: 166->166
T=559: 166->166
T=560: 166->166
T=561: 166->166
T=562: 166->166
T=563: 166->166
T=564: 166->166
T=565: 166->166
T=566: 166->166
T=567: 166->166
T=568: 166->166
T=569: 166->166
T=570: 166->166
T=571: 166->166
T=572: 166->166
T=573: 166->166
T=574: 166->166
T=575: 166->166
T=576: 166->166
T=577: 166->166
T=578: 166->166
T=579: 166->166
T=580: 166->166
T=581: 166->166
T=582: 166->166
T=583: 166->166
T=584: 166->166
T=585: 166->166
T=586: 166->166
T=587: 166->166
T=588: 166->166
T=589: 166->166
T=590: 166->166
T=591: 166->166
T=592: 166->166
T=593: 166->166
T=594: 166->166
T=595: 166->166
T=596: 166->166
T=597: 166->166
T=598: 166->166
T=599: 166->166
T=600: 166->166
T=601: 166->166
T=602: 166->166
T=603: 166->166
T=604: 166->166
T=605: 166->166
T=606: 166->166
T=607: 166->166
T=608: 166->166
T=609: 166->166
T=610: 166->166
T=611: 166->166
T=612: 166->166
T=613: 166->166
T=614: 166->166
T=615: 166->166
T=616: 166->166
T=617: 166->166
T=618: 166->166
T=619: 166->166
T=620: 166->166
T=621: 166->166
T=622: 166->166
T=623: 166->166
T=624: 166->166
T=625: 166->166
T=626: 166->166
T=627: 166->166
T=628: 166->166
T=629: 166->166
T=630: 166->166
T=631: 166->166
T=632: 166->166
T=633: 166->166
T=634: 166->166
T=635: 166->166
T=636: 166->166
T=637: 166->166
T=638: 166->166
T=639: 166->166
T=640: 166->166
T=641: 166->166
T=642: 166->166
T=643: 166->166
T=644: 166->166
T=645: 166->166
T=646: 166->166
T=647: 166->166
T=648: 166->166
T=649: 166->166
T=650: 166->166
T=651: 166->166
T=652: 166->166
T=653: 166->166
T=654: 166->166
T=655: 166->166
T=656: 166->166
T=657: 166->166
T=658: 166->166
T=659: 166->166
T=660: 166->166
T=661: 166->166
T=662: 166->166
T=663: 166->166
T=664: 166->166
T=665: 166->166
T=666: 166->166
T=667: 166->166
T=668: 166->166
T=669: 166->166
T=670: 166->166
T=671: 166->166
T=672: 166->166
T=673: 166->166
T=674: 166->166
T=675: 166->166
T=676: 166->166
T=677: 166->166
T=678: 166->166
T=679: 166->166
T=680: 166->166
T=681: 166->166
T=682: 166->166
T=683: 166->166
T=684: 166->166
T=685: 166->166
T=686: 166->166
T=687: 166->166
T=688: 166->166
T=689: 166->166
T=690: 166->166
T=691: 166->166
T=692: 166->166
T=693: 166->166
T=694: 166->166
T=695: 166->166
T=696: 166->166
T=697: 166->166
T=698: 166->166
T=699: 166->166
T=700: 166->166
T=701: 166->166
T=702: 166->166
T=703: 166->166
T=704: 166->166
T=705: 166->166
T=706: 166->166
T=707: 166->166
T=708: 166->166
T=709: 166->166
T=710: 166->166
T=711: 166->166
T=712: 166->166
T=713: 166->166
T=714: 166->166
T=715: 166->166
T=716: 166->166
T=717: 166->166
T=718: 166->166
T=719: 166->166
T=720: 166->166
T=721: 166->166
T=722: 166->166
T=723: 166->166
T=724: 166->166
T=725: 166->166
T=726: 166->166
T=727: 166->166
T=728: 166->166
T=729: 166->166
T=730: 166->166
T=731: 166->166
T=732: 166->166
T=733: 166->166
T=734: 166->166
T=735: 166->166
T=736: 166->166
T=737: 166->166
T=738: 166->166
T=739: 166->166
T=740: 166->166
T=741: 166->166
T=742: 166->166
T=743: 166->166
T=744: 166->166
T=745: 166->166
T=746: 166->166
T=747: 166->166
T=748: 166->166
T=749: 166->166
T=750: 166->166
T=751: 166->166
T=752: 166->166
T=753: 166->166
T=754: 166->166
T=755: 166->166
T=756: 166->166
T=757: 166->166
T=758: 166->166
T=759: 166->166
T=760: 166->166
T=761: 166->166
T=762: 166->166
T=763: 166->166
T=764: 166->166
T=765: 166->166
T=766: 166->166
T=767: 166->166
T=768: 166->166
T=769: 166->166
T=770: 166->166
T=771: 166->166
T=772: 166->166
T=773: 16: 166->166
T=774: 166->166
T=775: 166->166
T=776: 166->166
T=777: 166->166
T=778: 166->166
T=779: 166->166
T=780: 166->166
T=781: 166->166
T=782: 166->166
T=783: 166->166
T=784: 166->166
T=785: 166->166
T=786: 166->166
T=787: 166->166
T=788: 166->166
T=789: 166->166
T=790: 166->166
T=791: 166->166
T=792: 166->166
T=793: 166->166
T=794: 166->166
T=795: 166->166
T=796: 166->166
T=797: 166->166
T=798: 166->166
T=799: 166->166
T=800: 166->166
T=801: 166->166
T=802: 166->166
T=803: 166->166
T=804: 166->166
T=805: 166->166
T=806: 166->166
T=807: 166->166
T=808: 166->166
T=809: 166->166
T=810: 166->166
T=811: 166->166
T=812: 166->166
T=813: 166->166
T=814: 166->166
T=815: 166->166
T=816: 166->166
T=817: 166->166
T=818: 166->166
T=819: 166->166
T=820: 166->166
T=821: 166->166
T=822: 166->166
T=823: 166->166
T=824: 166->166
T=825: 166->166
T=826: 166->166
T=827: 166->166
T=828: 166->166
T=829: 166->166
T=830: 166->166
T=831: 166->166
T=832: 166->166
T=833: 166->166
T=834: 166->166
T=835: 166->166
T=836: 166->166
T=837: 166->166
T=838: 166->166
T=839: 166->166
T=840: 166->166
T=841: 166->166
T=842: 166->166
T=843: 166->166
T=844: 166->166
T=845: 166->166
T=846: 166->166
T=847: 166->166
T=848: 166->166
T=849: 166->166
T=850: 166->166
T=851: 166->166
T=852: 166->166
T=853: 166->166
T=854: 166->166
T=855: 166->166
T=856: 166->166
T=857: 166->166
T=858: 166->166
T=859: 166->166
T=860: 166->166
T=861: 166->166
T=862: 166->166
T=863: 166->166
T=864: 166->166
T=865: 166->166
T=866: 166->166
T=867: 166->166
T=868: 166->166
T=869: 166->166
T=870: 166->166
T=871: 166->166
T=872: 166->166
T=873: 166->166
T=874: 166->166
T=875: 166->166
T=876: 166->166
T=877: 166->166
T=878: 166->166
T=879: 166->166
T=880: 166->166
T=881: 166->166
T=882: 166->166
T=883: 166->166
T=884: 166->166
T=885: 166->166
T=886: 166->166
T=887: 166->166
T=888: 166->166
T=889: 166->166
T=890: 166->166
T=891: 166->166
T=892: 166->166
T=893: 166->166
T=894: 166->166
T=895: 166->166
T=896: 166->166
T=897: 166->166
T=898: 166->166
T=899: 166->166
T=900: 166->166
T=901: 166->166
T=902: 166->166
T=903: 166->166
T=904: 166->166
T=905: 166->166
T=906: 166->166
T=907: 166->166
T=908: 166->166
T=909: 166->166
T=910: 166->166
T=911: 166->166
T=912: 166->166
T=913: 166->166
T=914: 166->166
T=915: 166->166
T=916: 166->166
T=917: 166->166
T=918: 166->166
T=919: 166->166
T=920: 166->166
T=921: 166->166
T=922: 166->166
T=923: 166->166
T=924: 166->166
T=925: 166->166
T=926: 166->166
T=927: 166->166
T=928: 166->166
T=929: 166->166
T=930: 166->166
T=931: 166->166
T=932: 166->166
T=933: 166->166
T=934: 166->166
T=935: 166->166
T=936: 166->166
T=937: 166->166
T=938: 166->166
T=939: 166->166
T=940: 166->166
T=941: 166->166
T=942: 166->166
T=943: 166->166
T=944: 166->166
T=945: 166->166
T=946: 166->166
T=947: 166->166
T=948: 166->166
T=949: 166->166
T=950: 166->166
T=951: 166->166
T=952: 166->166
T=953: 166->166
T=954: 166->166
T=955: 166->166
T=956: 166->166
T=957: 166->166
T=958: 166->166
T=959: 166->166
T=960: 166->166
T=961: 166->166
T=962: 166->166
T=963: 166->166
T=964: 166->166
T=965: 166->166
T=966: 166->166
T=967: 166->166
T=968: 166->166
T=969: 166->166
T=970: 166->166
T=971: 166->166
T=972: 166->166
T=973: 166->166
T=974: 166->166
T=975: 166->166
T=976: 166->166
T=977: 166->166
T=978: 166->166
T=979: 166->166
T=980: 166->166
T=981: 166->166
T=982: 166->166
T=983: 166->166
T=984: 166->166
T=985: 166->166
T=986: 166->166
T=987: 166->166
T=988: 166->166
T=989: 166->166
T=990: 166->166
T=991: 166->166
T=992: 166->166
T=993: 166->166
T=994: 166->166
T=995: 166->166
T=996: 166->166
T=997: 166->166
T=998: 166->166
T=999: 166->166
