# Supplementary material for: Boolean model of growth signaling, cell cycle and apoptosis predicts the molecular mechanism of aberrant cell cycle progression driven by hyperactive PI3K
Source: PLoS Comput Biol. 2019 Mar 15;15(3):e1006402. doi: 10.1371/journal.pcbi.1006402 (PMC6436762; doi:10.1371/journal.pcbi.1006402)
Supplement: S2 File — Jupyter Notebook in Python that uses the BooleanNet software package to simulate synchronous and asynchronous versions of our model and reproduce our key results (“SI_notebook.ipynb”; available at https://github.com/deriteidavid/cell_cycle_apoptosis_Sizek_etal_PloSCompBio_2019). (ZIP) [file pcbi.1006402.s020.zip › PI3K_cell_cycle_apoptosis.txt]

#BOOLEAN RULES
GF *= GF or GF_High
RTK *= not CAD and (GF_High or GF)
Grb2 *= RTK and GF_High
Ras *= Grb2 and SOS
RAF *= not Casp3 and Ras
mTORC2 *= PIP3 or not S6K
PI3K *= Ras or RTK
PIP3 *= PI3K_H or PI3K
PDK1 *= PI3K and PIP3
AKT_B *= not Casp3 and PIP3 and (PDK1 or mTORC2)
p110_H *= (FoxO3 and not NeddL4) or (p110_H and (FoxO3 or not NeddL4) )
PI3K_H *= p110_H and RTK and PI3K and Ras
AKT_H *= AKT_B and p110_H and PI3K_H and Ras and PIP3 and PDK1 and mTORC2
FoxO3 *= not (AKT_B or AKT_H or ERK) or ( not (AKT_H and (Plk1 or Plk1_H or AKT_B or ERK) ) and not (Plk1 and Plk1_H and ERK) )
PLCgamma *= RTK and Grb2 and p110_H and PI3K_H and PIP3
NeddL4 *= Ca2 and IP3
FoxO1 *= not Plk1 and not AKT_H
p21_mRNA *= (FoxO1 and FoxO3) or (not Myc and (FoxO1 or FoxO3) )
TSC2 *= not AKT_H or not (AKT_B or ERK)
PRAS40 *= not AKT_H and (not mTORC1 or not AKT_B)
Rheb *= not TSC2 and DAG
mTORC1 *= not Casp3 and ( (Rheb and not PRAS40) or E2F1 or (CyclinB and Cdk1 and GSK3) )
S6K *= not Casp3 and mTORC1
eIF4E *= not Casp3 and mTORC1
GSK3 *=  not AKT_H and not (S6K and ERK)
p21 *= p21_mRNA and not Casp3 and not CyclinE
pRB *= not Casp3 and not CyclinD1 and not CyclinA and (p27Kip1 or not CyclinE)
p27Kip1 *= not Casp3 and not CyclinD1 and not (Cdk1 and CyclinB) and ( (not CyclinE and (FoxO3 and FoxO1) ) or (not CyclinA and (FoxO3 or FoxO1) ) or (not CyclinE and not CyclinA) )
Myc *= (ERK and (eIF4E or not GSK3) ) or ( E2F1 and not pRB and (eIF4E or ERK or not GSK3) )
CyclinD1 *= not CHK1 and ( ( not p21 and ( (not GSK3 and (Myc or E2F1) ) or (Myc and CyclinD1) or (Myc and E2F1) or (E2F1 and CyclinD1) ) ) or ( not pRB and E2F1 and ( (Myc and CyclinD1) or (Myc and not GSK3) or (CyclinD1 and not GSK3) ) ) )
E2F1 *= not (CAD or CyclinA or pRB) and (E2F1 or Myc)
CyclinE *= E2F1 and Cdc6 and Pre_RC and not (pRB or p27Kip1 or CHK1 or Casp3)
ORC *= E2F1 or (Pre_RC and Cdt1 and Cdc6)
Cdc6 *= not Casp3 and not (f4N_DNA and CyclinA) and ( (E2F1 and ORC and not Plk1) or (Pre_RC and ORC and Cdc6 and Cdt1) )
Cdt1 *= not geminin and ORC and Cdc6 and not (CyclinE and CyclinA and Cdc25A) and ( (Pre_RC and (E2F1 or Myc) ) or (E2F1 and (Myc or not pRB) ) )
Pre_RC *= ORC and Cdc6 and Cdt1 and not (Replication and f4N_DNA)
geminin *= E2F1 and not Cdh1 and not (pAPC and Cdc20)
CyclinA_mRNA *= not CAD and ( (E2F1 and not pRB) or FoxM1 )
Emi1 *= (E2F1 or not pRB or not p21) and not (Plk1 and CyclinB and Cdk1 and (U_Kinetochores or A_Kinetochores) )
FoxM1 *= (Myc and CyclinE) or (CyclinA and Cdc25A and Cdc25B) or (Plk1 and CyclinB and Cdk1)
Cdc25A *= ( (FoxM1 and E2F1 and not pRB) or (not Cdh1 and (FoxM1 or (E2F1 and not pRB) ) ) ) and (not (GSK3 or CHK1) or CyclinE or CyclinA or (CyclinB and Cdk1) )                   
CyclinA *= CyclinA_mRNA and not pAPC and ( (Cdc25A and (not Cdh1 or Emi1) ) or (CyclinA and ( (not Cdh1 and (Emi1 or not UbcH10) ) or (Emi1 and not UbcH10) ) ) )
Wee1 *= not Casp3 and not (Cdk1 and CyclinB) and (Replication or CHK1) and (CHK1 or not (Cdk1 and CyclinA and Plk1) )
UbcH10 *= not Cdh1 or (UbcH10 and (Cdc20 or CyclinA or CyclinB) )
CyclinB *= (FoxM1 or (FoxO3 and CyclinB) ) and not (Cdh1 or (pAPC and Cdc20) )
Cdc25B *= FoxM1 and f4N_DNA
Plk1 *= not Cdh1 and (FoxM1 or Plk1_H) and ( (CyclinB and Cdk1) or (CyclinA and not Wee1 and Cdc25A) )
Cdc25C *= f4N_DNA and Plk1 and ( (Cdc25B and not CHK1) or (CyclinB and Cdk1) )
Cdk1 *= CyclinB and Cdc25C and ( not CHK1 or (not Wee1 and Cdk1) )
pAPC *= (CyclinB and Cdk1 and Plk1) or (CyclinB and Cdk1 and pAPC) or (pAPC and Cdc20)
Cdc20 *= pAPC and not Emi1 and not Cdh1 and ( not Mad2 or ( not CyclinA and not (CyclinB and Cdk1) ) )
Cdh1 *= not (CyclinB and Cdk1) and not ( CyclinA and (Emi1 or Cdc25A) )
Replication *= not CAD and Pre_RC and ( (E2F1 and CyclinE and Cdc25A) or (Replication and CyclinA and Cdc25A and (E2F1 or not f4N_DNA) ) )
f4N_DNA *= not CAD and ( (Replication and ( (Pre_RC and CyclinA) or f4N_DNA) ) or (f4N_DNA and not Ect2) )
U_Kinetochores *= f4N_DNA and not Cdh1 and not A_Kinetochores and ( (CyclinB and Cdk1) or U_Kinetochores )
Mad2 *= U_Kinetochores and not A_Kinetochores
A_Kinetochores *= f4N_DNA and not Cdh1 and not (pAPC and Cdc20) and ( A_Kinetochores or (U_Kinetochores and Plk1 and CyclinB and Cdk1) )
Plk1_H *= Plk1 and FoxM1 and (Plk1_H or FoxO3 or FoxO1)
Ect2 *= f4N_DNA and Plk1_H and Cdh1 and not U_Kinetochores and not A_Kinetochores
Casp8 *= DR4_5 or Casp3
Casp2 *= Casp3 or (U_Kinetochores and Mad2 and not (CyclinB and Cdk1) )
MCL_1 *= not Casp3 and not Casp2 and (not GSK3 or (AKT_B and (ERK or not E2F1) ) ) and (not (Cdk1 and CyclinB and U_Kinetochores) )
BCLXL *= not Casp3 and (BCL2 or not BAD) and ( not U_Kinetochores or ( Plk1 and ( not (CyclinB and Cdk1) or (BCL2 and MCL_1) ) ) or  ( (BCL2 and MCL_1) and not (CyclinB and Cdk1) ) )
BCL2 *= not (Casp3 or BAD or BIM or BIK) and  ( not U_Kinetochores or (MCL_1 and BCLXL) or (Plk1 and (BCLXL or MCL_1 or not (Cdk1 and CyclinB) ) ) )
BAD *= Casp3 or not (AKT_H or AKT_B or ERK or S6K) or ( Casp8 and (not (AKT_B and ERK and S6K) and not (AKT_H and (AKT_B or ERK) ) ) )
BIK *= not (MCL_1 or BCLXL or BCL2)
BIM *= FoxO3 and GSK3 and not (ERK or MCL_1 or BCLXL or BCL2)
BID *= Casp8 or ( Casp2 and not (BCL2 or BCLXL or MCL_1) )
BAK *= (BID and (BIM or BIK or not (BCL2 and BCLXL and MCL_1) ) ) or ( (BIM or BIK) and not (BCLXL or MCL_1) )
BAX *= (BIM and ( (BID or BIK) or not (BCL2 and BCLXL and MCL_1) ) ) or ( (BID or BIK) and not (BCL2 or BCLXL) )
Cyto_C *= BAX or BAK
SMAC *= BAX or BAK
IAPs *= not SMAC or AKT_H
Casp9 *= Casp3 or (not IAPs and Cyto_C)
Casp3 *= (Casp9 and Casp8) or ( Casp3 and (Casp9 or Casp8) ) or ( not IAPs and (Casp9 or Casp8 or Casp3) )
CAD *= Casp3 and Casp9
ATR *= Replication
CHK1 *= ATR
Ca2 *= IP3
DAG *= PLCgamma
DR4_5 *= Trail
ERK *= MEK and not BIK
GF_High *= GF_High
IP3 *= PLCgamma
MEK *= RAF
SOS *= Grb2
Trail *= Trail
