# Supplementary material for: Boolean model of growth signaling, cell cycle and apoptosis predicts the molecular mechanism of aberrant cell cycle progression driven by hyperactive PI3K
Source: PLoS Comput Biol. 2019 Mar 15;15(3):e1006402. doi: 10.1371/journal.pcbi.1006402 (PMC6436762; doi:10.1371/journal.pcbi.1006402)
Supplement: S2 File — Jupyter Notebook in Python that uses the BooleanNet software package to simulate synchronous and asynchronous versions of our model and reproduce our key results (“SI_notebook.ipynb”; available at https://github.com/deriteidavid/cell_cycle_apoptosis_Sizek_etal_PloSCompBio_2019). (ZIP) [file pcbi.1006402.s020.zip › sync_states.txt]

*** transitions from 66 ***
T=0: 66->66
*** transitions from 67 ***
T=0: 67->66
*** transitions from 68 ***
T=0: 68->66
*** transitions from 69 ***
T=0: 69->66
*** transitions from 70 ***
T=0: 70->66
*** transitions from 71 ***
T=0: 71->66
*** transitions from 72 ***
T=0: 72->66
*** transitions from 73 ***
T=0: 73->66
*** transitions from 74 ***
T=0: 74->66
*** transitions from 75 ***
T=0: 75->66
*** transitions from 76 ***
T=0: 76->66
*** transitions from 77 ***
T=0: 77->70
*** transitions from 78 ***
T=0: 78->66
*** transitions from 79 ***
T=0: 79->68
*** transitions from 80 ***
T=0: 80->67
*** transitions from 81 ***
T=0: 81->81
