# Supplementary material for: Boolean model of growth signaling, cell cycle and apoptosis predicts the molecular mechanism of aberrant cell cycle progression driven by hyperactive PI3K
Source: PLoS Comput Biol. 2019 Mar 15;15(3):e1006402. doi: 10.1371/journal.pcbi.1006402 (PMC6436762; doi:10.1371/journal.pcbi.1006402)
Supplement: S3 File — Package containing our full Boolean model as well as the 5 modules in BooleanNet format, as used by the software in S2 File. (ZIP) [file pcbi.1006402.s021.zip]

Archive with 13 entries (12 files):
- Restriction_Switch.txt
- __MACOSX/
- __MACOSX/._Restriction_Switch.txt
- Apoptotic_Switch.txt
- __MACOSX/._Apoptotic_Switch.txt
- PI3K.txt
- __MACOSX/._PI3K.txt
- Origin_Licensing_Switch.txt
- __MACOSX/._Origin_Licensing_Switch.txt
- PI3K_cell_cycle_apoptosis.txt
- __MACOSX/._PI3K_cell_cycle_apoptosis.txt
- Phase_Switch.txt
- __MACOSX/._Phase_Switch.txt
